# Supplementary material for: Risk factors for nosocomial infection in patients undergoing extracorporeal membrane oxygenation support treatment: A systematic review and meta-analysis
Source: PLoS One. 2024 Nov 25;19(11):e0308078. doi: 10.1371/journal.pone.0308078 (PMC11588223; doi:10.1371/journal.pone.0308078)
Supplement: S1 Data — (XLSX) [file pone.0308078.s003.xlsx]

## Sheet: Basic feature 
author	country	year	follow-up time	Patient type	Infection type	sample size	research design
Aubron	Australia	2013	2005.01 -2011.06	-	NI	146	Retrospective
Austin	Australia	2017	2011.04 -2014.03	-	NI	99	Retrospective
Allou	France	2019	2010.01 -2016.12	-	CRI	220	Retrospective
Burket	America	1999	1985.02-1995.10	-	NI	71	Retrospective
Bouglé	France	2018	2013.01- 2014.12	-	VAP	152	Retrospective
Hsu	China	2009	2001.07 -2007.06	-	NI	114	Retrospective
Juthani	America	2018	2012.01 -2015.07	-	NI	100	Retrospective
Kim	Korea	2016	2012.01-2014.08	-	NI	47	Retrospective
Kim	Korea	2017	2011.01-2015.12	-	NI	61	Retrospective
Ko	Korea	2020	2010.01-2018.12	cardiac arrest	NI	150	Retrospective
Kutleša	Croatia	2017	2009.10-2016.06	ARDS	NI	100	Prospective
Li	China	2021	2013.01-2019.12	-	NI	56	Retrospective
Li	China	2018	2012.12-2015.08	Post cardiac surgery	NI	74	Retrospective
Menaker	America	2019	2010.03-2015.03	-	BSI	145	Retrospective
Schmidt	France	2012	2003.01-2009.12	cardiogenic shock	NI	220	Retrospective
Sun	China	2010	1996.01 -2007.12	-	NI	334	Retrospective
sun	China	2017	2009.01 -2014.03	-	NI	75	Retrospective
Wang	China	2020	2013.01-2019.08	-	HAP	69	Retrospective
Wang	China	2021	2012.01- 2017.12	post cardiac surgery	NI	322	Retrospective
Wang	China	2020	2013.01-2019.08	Basic features included in the literature	BSI	69	Retrospective
wang	China	2023	2015.01-2021.10	-	NI	196	Retrospective
zhan	China	2021	2013.01-2019.12	-	NI	56	Retrospective
xu	China	2022	2011.01-2020.09	Nonsurgical Patients	NI	79	Retrospective

## Sheet: Age
author	year	sample size	Non nosocomial infection	nosocomial infection	infection MD	infection SD	Non infection MD	Non infection SD
Aubron	2013	146	110	36	48.5	14.815	45	18.519
Austin	2017	99	78	21	46.4	12.667	48.4	13.333
Allou	2019	220	181	39	56	17.037	52	14.815
Burket	1999	71	32	39	36	13	33.3	11.9
Hsu	2009	114	104	10	42.1	13.9	52.19	17.3
Juthani	2018	100	74	26	51.2	14.3	52.6	16.2
Kim	2016	47	34	13	60.2	8.8	50.4	14.9
Kim	2017	61	47	14	58.5	12.5	61.3	14.9
Ko	2020	150	115	35	67	15.185	60	14.444
Kutleša	2017	100	65	35	49	20	54	16.296
Li	2021	56	40	16	51.13	13.18	47.43	15.09
Li	2018	74	44	30	51.3	13.1	46.7	18.3
Menaker	2019	145	126	19	46	25.185	44	20
Schmidt	2012	220	78	142	49.5	16.9	47.9	15.1
Sun	2010	334	289	45	47	15	52	17
Wang	2020	69	55	14	45.5	36.296	40	43.703
Wang	2021	322	191	131	57.02	12.35	57.3	11.52
Wang	2020	69	50	19	44	34.074	40	43.703
zhan	2021	56	40	16	51.13	13.18	47.43	15.09
Xu	2022	79	37	42	57.3	13.9	48.8	15.5
Wang	2023	196	110	86	57.8	14.6	55.4	17.2

## Sheet: Gender
author	year	sample size	Non nosocomial infection	nosocomial infection	event1	event2
Aubron	2013	146	110	36	27	80
Austin	2017	99	78	21	12	50
Allou	2019	220	181	39	21	128
Burket	1999	71	32	39	14	15
Bouglé	2018	152	67	85	43	69
Hsu	2009	114	104	10	5	72
Juthani	2018	100	74	26	15	44
Kim	2016	47	34	13	7	22
Kim	2017	61	47	14	7	33
Ko	2020	150	115	35	23	89
Kutleša	2017	100	65	35	24	43
Li	2021	56	40	16	8	25
Li	2018	74	44	30	15	24
Menaker	2019	145	126	19	11	70
Schmidt	2012	220	78	142	90	57
Sun	2010	334	289	45	33	194
sun	2017	75	55	20	33	11
Wang	2020	69	55	14	32	11
Wang	2021	322	191	131	98	141
Wang	2020	69	50	19	12	31
zhan	2021	56	40	16	25	8
Xu	2022	79	37	42	28	24
Wang	2023	196	110	86	62	76

## Sheet: Diabetes
author	year	sample size	Non nosocomial infection	nosocomial infection	event1	event2
Allou	2019	220	181	39	11	53
Burket	1999	71	32	39	2	0
Bouglé	2018	152	67	85	13	22
Hsu	2009	114	104	10	1	25
Juthani	2018	100	74	26	8	28
Kim	2016	47	34	13
Kim	2017	61	47	14	7	18
Ko	2020	150	115	35	14	50
Kutleša	2017	100	65	35
Li	2021	56	40	16	4	6
Li	2018	74	44	30
Menaker	2019	145	126	19	2	23
Schmidt	2012	220	78	142	26	9
Sun	2010	334	289	45	12	76
Wang	2021	322	191	131	32	40
zhan	2021	56	40	16	6	4
Xu	2022	79	37	42	9	3
Wang	2023	196	110	86	13	15

## Sheet: Hypertension
author	year	sample size	Non nosocomial infection	nosocomial infection	event1	event2
Allou	2019	220	181	39	16	67
Bouglé	2018	152	67	85	37	50
Juthani	2018	100	74	26	17	50
Kim	2017	61	47	14	7	19
Ko	2020	150	115	35	18	54
Kutleša	2017	100	65	35
Li	2021	56	40	16	14	6
Li	2018	74	44	30
Menaker	2019	145	126	19	4	47
Sun	2010	334	289	45	13	83
Wang	2021	322	191	131	66	90
zhan	2021	56	40	16	14	6
Xu	2022	79	37	42	17	8
Wang	2023	196	110	86	27	34

## Sheet: BMI
author	year	sample size	Non nosocomial infection	nosocomial infection	event1	event2
Allou	2019	220	181	39	26.1	5.333	25	6.518
Ko	2020	150	115	35	22.3	2.444	24.5	3.925
Kutleša	2017	100	65	35	27.1	6.962	27.4	6.8148
Schmidt	2012	220	78	142	25.3	4.8	25.2	5.6
Wang	2020	69	55	14	22.5	10.444	22	13.777
Wang	2021	322	191	131	24.81	3.55	24.04	3.55
Wang	2023	196	110	86	23.8	3.6	23.2	4.8

## Sheet: SOFA
author	year	sample size	Non nosocomial infection	nosocomial infection	infection MD	infection SD	Non infection MD	Non infection SD
Aubron	2013	146	110	36	11	2.222	12	2.962
Bouglé	2018	152	67	85	11.75	5.6	9.28	4.2
Juthani	2018	100	74	26	11.1	2.4	11.8	2.8
Kim	2016	47	34	13	11.2	4.1	10.4	4.4
Kim	2017	61	47	14	9	1.7	8.5	2.4
Schmidt	2012	220	78	142	12.6	4.5	11.6	4.5
Wang	2020	69	50	19	11	15.555	8	15.555
Xu	2022	79	37	42	5.3	2.3	5.4	2.6

## Sheet: APHACHEⅡ
author	year	sample size	Non nosocomial infection	nosocomial infection	infection MD	infection SD	Non infection MD	Non infection SD
Aubron	2013	146	110	36	20.5	8.888	19	8.148
Burket	1999	71	32	39	16.7	5.58	17.6	4.57
Hsu	2009	114	104	10	20.5	7.42	25.5	11.27
Kim	2016	47	34	13	19.9	5.8	17.5	8.6
Kutleša	2017	100	65	35	26	6.666	25	7.407
Sun	2010	334	289	45	16	7	17	7
Xu	2022	79	37	42	13.1	4.8	15.4	6.5
Wang	2023	196	110	86	19.9	9.9	20.4	11.9

## Sheet: VA
author	year	sample size	Non nosocomial infection	nosocomial infection	event1	event2
Aubron	2013	146	110	36	27	69
Austin	2017	99	78	21	18	35
Allou	2019	220	181	39	30	12
Hsu	2009	114	104	10	8	90
Juthani	2018	100	74	26	27	17
Kim	2016	47	34	13	7	15
Li	2021	56	40	16	15	37
Li	2018	74	44	30	27	38
Sun	2010	334	289	45	27	238
sun	2017	75	55	20	17	52
zhan	2021	56	40	16	37	15
Wang	2023	196	110	86	40	26

## Sheet: VV
author	year	sample size	Non nosocomial infection	nosocomial infection	event1	event2
Aubron	2013	146	110	36	9	41
Austin	2017	99	78	21	1	32
Hsu	2009	114	104	10	2	13
Juthani	2018	100	74	26	17	47
Kim	2016	47	34	13	6	19
Li	2021	56	40	16	1	3
Li	2018	74	44	30	3	5
Sun	2010	334	289	45	17	40
sun	2017	75	55	20	3	3
Wang	2020	69	55	14	7	4
zhan	2021	56	40	16	3	1
Xu	2022	79	37	42	38	23
Wang	2023	196	110	86	46	84

[truncated: 13 more sheets: CRRT, IABP, ECMO duration, Mechanical ventilation time, Hospitalization time,  ICU hospitalization time, Hospitalization time before ECM, Hemoglobin level, Placing tubes in the operating , Placing tubes in the ward, Immunosuppression , Total red blood cell units for , heart transplantation]
